# Supplementary material for: Water-Soluble Single-Benzene Chromophores: Excited State Dynamics and Fluorescence Detection
Source: Molecules. 2022 Aug 27;27(17):5522. doi: 10.3390/molecules27175522 (PMC9457774; doi:10.3390/molecules27175522)
Supplement: Supplementary file 1 [file molecules-27-05522-s001.zip]

Archive with 1 entries (1 files):
- molecules-1849582-supplementary.pdf
